# Supplementary material for: Capacitive-resistive radiofrequency therapy to treat postpartum perineal pain: A randomized study
Source: PLoS One. 2020 Apr 27;15(4):e0231869. doi: 10.1371/journal.pone.0231869 (PMC7185583; doi:10.1371/journal.pone.0231869)
Supplement: S1 File — (XLSX) [file pone.0231869.s002.xlsx]

## Sheet: Datas
N°	Group	G	P	Length of labor	Spontaneous expulsion	Epidural	Length of pusching efforts	Perineal tears	Number	Type	Episiotomy	Localisations	Technics	Infiltration	PP J1-E1 (BEFORE SESSION)	VAS	Seating discomfort	Walking	VAS	Walking discomfort	Urination	VAS	Urination discomfort	Sleep	VAS	Sleeping discomfort	neonatal care	VAS	neonatal care discomfort	Total dose NSAI	Total dose Morphine D1	Total dose Paracetamol	relieved?	Cicatrization	Hematoma	Edema	Induration	Redness	Desunion scar	Test VP	J1- E2	Hour	Minute	Evaluation	Seating	VAS	Discomfort	Walking	VAS
1	NO RF	2	1	960	1	1	33	1	1	2	0	Median	1	0		6	1	1	6	1	0	0	0	0	0	0	1	6	0			2000	0	1	0	0	0	0	0	3		13	15	4	1	8	1	1	5
2	RF	1	1	300	1	1	26	1	1	2	0	Median	1	1		8	1	1	7	1	0	0	0	0	0	0	1	6	1			4000	0	1	0	1	0	0	0	1		14	40	6	1	7	1	1	5
3	RF	2	2	300	1	1	14	1	1	2	0	Median	1	0		8	1	1	5	1	1	8	1	1	7	1	1	7	1	100		1000	0	1	0	1	0	1	0	1		14	50	4	1	3	1	1	5
4	NO RF	2	2	180	1	1	8	1	1	1	0	Median	2	0		0	0	0	0	0	0	0	0	0	0	0	0	0	0			3000	0	1	0	0	0	0	1	3		16	02	0	0	0	0	0	0
5	RF	1	1	450	1	1	8	1	3	2	0	Median, Central, left	1	0		6	1	1	7	1	1	4	1	1	6	1	1	3	1	100		1000	1	1	0	1	0	0	0	1		15	09	0	0	0	0	0	0
6	NO RF	5	0	446	0	1	58	0			1	Right Medianlat	1+2	1		7/8	1	1	7/8	1	0		1	1	7/8	1	1	7/8	1			3000	1	1	0	0	0	0	0	3		15	10	4	1	7	1	1	5
7	NO RF	2	0	62	1	1	18	1	1	1	0	Perineal body	1	0			1	0		1	1	2	NA	0		0	0		0	100		1000	1	1	0	0	0	0	0	NA		18	00	0	0	0	1	0	0
8	RF	2	2	180	1	1	44	1	1	2	0	Median	1	0		7	1	1	7	1	0		1	0		0	0		1			1000	1	1	0	0	0	0	0	3		17	01	4	0		0	1	2
9	NO RF	4	1	120	1	1	7	1	2	1	0	right labia, perineal body	1	0		2	1	0	0	1	0	0	1	0	0	1	0	0	0	400	0	6000	1	1	0	1	0	0	0	3		16	40	3	1	2	1	0
10	NO RF	5	2	30	1	0	1	1	1	1	0	Perineal body	1	1		2	0	0	0	0	1	2	1	0	0	0	0	0	0	400		6000	1	1	0	0	0	0	0	3		17	45	4	1	1	1	0
11	RF	2	1	455	1	1	10	1	NA	1	0	Vagina, scuff	1	0		5	1	1	8	1	0	0	0	1	6	1	1	7	1	400		4000	1	1	0	0	0	0	0	3		13	00	6	1	5	1	1	7
12	RF	2	1	480	1	1	5	1	1	1	0	Vagina, scuff	1	1		1	1	0	0	1	1	10	1	0	0	0	0	0	0	400	0	4000	1	1	0	0	0	0	0	3		14	00	2	0		1	0
13	RF	2	1	709	0	1	44	1	1	1	0	Vagina	1	0		6	1	1	3	1	0		0	0		1	1	4	1	100		1000	1	1	0	1	0	0	0	3		10	10	2	1	2	1	1	4
14	RF	2	2	460	1	1	30	1	1	1	0	Vagina	1	1		3	0	0		0	0		0	1	2	0	0		0	100		2000	1	1	0	1	0	0	0	NA		13	00	0	1	4	0	1	1
15	NO RF	3	3	245	1	1	11	1	1	1	0	Perineal body	1	0		4	1	1	2	1	0	1	0	1	2	1	1	2	1			1000	1	1	0	1	0	0	0	3		10	20	2	1	3	1	1	1
16	NO RF	1	1	420	1	1	43	1	NA	1	0	Median simple Vagina skin	2	0		6	1	1	6	1	1	6	1	1	6	1	1	6	1			1000	1	1	0	0	0	0	0	3		11	00	6	1	6	1	1	5
17	RF	4	2	190	1	1	4	1	1	1	0	Vagina-Perineal body	1	0		5	1	1	6	1	1	9	1	0		0	1	5	1			2000	0	1	0	1	0	0	0	3		12	00	0	0	0	0	0	0
18	RF	3	2	60	1	1	19	1	1	1	0	Labia	1	0		6	1	1	2	1	1	8	1	1		0	1	4	1			1500	1	1	0	1	0	0	0	3		12	00	2	1	5	1	1	2
19	NO RF	3	3	428	1	1	13	1	3	1	0	Vagina, muscle, skin	1+2	NA		3	1	1	3	1	1	3	1	1	4	1	1	4	1	100			1	1	0	1	0	0	0	3		12	00	3	1	3	1	1	3
20	NO RF	3	3	010	1	0	6	1	1	1	0	Perineal body	1	0		5	1	1	6	1	1	5	1	1	10	1	1	5	1	100		1000	1	1	0	0	0	0	0	3		10	00	4	1	4	1	1	3
21	NO RF	2	1	550	1	1	27	1	1	1	0	Labia majora	1	0		8	1	0		1	1	8	1	0		0	1	6	1			2000	0	1	0	1	0	0	0	3		16	00	5	1	6	1	1	6
22	RF	3	3	220	1	1	23	1	2	1	0	Vagina, skin	1	0		3	1	1	2	1	1	8	1	1	1	1	1	1	1			1000	1	1	0	1	0	0	0	3		12	00	0	0	0	0	0
23	RF	1	1	841	0	1	40	0	0	0	1	Vagina, muscle, skin	1	NA		6	1	1	7	1	1	7	1	1	7	1	1	7	1	0	0	500	0	1	1	1	0	0	0	3		12	00	0	1	5	0	1	5
24	NO RF	2	2	5	1	0	3	1	1	1	0	3 Pts skin	1	0		0	1	0	0	1	0	0	1	0	0	0	0	0	0			2000	1	1	0	0	0	0	0	3		12	00	0	0		1	0
25	RF	1	1	600	1	1	10	1	2	1	0		2+3	0		4	1	1	5	1	0		1	0		0	0		0	0	0	0	0	1	1	0	0	0	0	3		12	00	5	1	6	1	0	0
26	RF	3	2	20	1	0	4	1	1	1	0	Vagina, skin	1	0		8	1	1	8	1	1	5	1	1	4	1	1	6	1			2500	0	1	0	1	0	0	0	3		12	30	0	0	0	0	0	0
27	NO RF	1	1	373	1	1	33	0	0	0	1	Muscle skin, Vagina	1+2	1		7	1	1	7	1	0		0	1	8	1	1	8	1			2000	0	1	0	1	0	0	0	3		12	30	9	1	9	1	1	8
28	NO RF	5	5	195	1	1	2	1	1	1	0	Vagina	1	0			1	1	7	1	0		1	0		0	0		0			2000	1	1	0	0	0	0	0	3		12	30	0	0		0	1	2
29	NO RF	2	2	708	0	1	35	1		3			NA	NA		10	1	1	8	1	1	6	0	1	10	1	1	10	1	100		3000	1	1	1	0	0	0	0	3		12	30	8	1	10	1	1	8
30	RF	2	1	180	1	1	2	1	2	1	0	Left labia minor	1+2	0		3	1	0	0	0	1	6	1	1	4	1	1	5	1			2000	1	1	0	0	0	0	0	3		10	00	3	0			1	3
31	RF	2	1	420	1	1	13	0	0	0	1		NA	0		4	1	NA	4	1	0	0	0	1	4	1	0	0	0			1000	1	1	0	0	0	0	0	3		16	00	0	0		1	0
32	NO RF	4	4	120	1	0	5	1	1	2	0	Perineal body	1	0		8	0	1	5	1	1	7	0	1	7	0	1	6	0			2000	1	1	0	0	0	0	0	3		15	00	4	1	4	1	1	2
33	NO RF	1	2	555	0	1	39	1	1	2	0			0		6	1	1	7	1	0		0	1	5	1	1	5	1	NA	NA	NA	NA	1	0	0	0	0	0	3		16	00	2	1	3	1	1	3
34	NO RF	2	2	210	1	0	5	1	1	2			1	0		5	1	0		0	0		0	0		0	0		0	NA	NA	NA	NA	1	0	0	0	1	1	2		15	05	4	1	4	1	0
35	RF	3	1	735	1	1	28	1	1	2	0		1	0
36	RF	2	2	360	1	1	7	1	2	2	0		1+2	NA		8	1	1	6	1	1	8	1	1	3	1	1	7	1			2000	1	0	0	0	0	0	1	3		16	30	0	1	5	1	1	3
37	NO RF	4	2	330	1	1	5	1	1	2	0	Perineal body	2	0		8	1	1	9	1	1	8	1	0	0	0	1	8	1			2000	1	1	0	0	0	0	0	3		16	30	4	1	3	0	1	5
38	RF	1	1	360	1	1	16	1	2	1	0	Labia, Perineal body	NA	0		3	1	1	3	1	0	0	0	0	0	0	0	0	0			1000	1	1	0	1	0	0	0	3		16	00	0	0		0	0
39	RF	7	1	240	1	1	24	1	1	2		Median lateral left	3	1		5	1	1	4	1	1	4	1	0	0	0	0	0	0	NA	NA	NA	NA	1	0	0	0	0	0	3		16	00	1	1	2	0	1	2
40	NO RF	3	3	390	1	1	18	1	1	2	0	Median	1	NA		10	1	1	10	1	1	10	1	1	8	1	1	9	1			2000	1	1	0	1	0	0	0	3		15	40	0	1	10	1	1	8
41	RF	6	5	180	1	1	5	1	2	1	0		1	0		1	1	1	1	1	1	2	1	1	3	1	1	2	1			1000	1	1	0	0	0	1	0	2		15	56	1	0	1	0	0	1
42	NO RF	1	1	120	1	1	6	1	1	2	0	Median	2	0		4	1	1	5	1	1	2	1	1	1	1	1	1	1	NA	NA	NA	NA	0	0	0	0	1	1	2		14	54	4	1	3	1	1	5
43	NO RF	1	1	360	1	1	9	0	0	0	1		1+2	0		3	1	1	4	1	1	4	1	1	3	1	0	0	0			1000	0	0	0	0	0	1	0	2		14	10	1	1	3	NA	1	5
44	RF	4	1	15	1	0	1	1	1	2	0		1+2	0		8	1	0	5	1	0	6	1	0	0	0	0	0	0			2000	1	1	0	1	0	0	0	3		15	20	4	0	4	1	0	3
45	RF	1	1	240	1	1	15	1	1	2	0		1+2	0		4	1	1	5	1	1	4	1	1	5	1	0	0	0			2000	1	1	0	0	0	0	0	3		15	35	0	1	4	0	1	3
46	NO RF	3	3	120	1	1	13	1	1	1	0	Perineal body	1	0		5	1	1	7	1	1	6	1	1	2	1	1	5	1			2000	1	1	0	0	0	0	0	3		15	30	2	0	4	1	0	4
47	RF	4	4	60	1	1	8	1	1	3	0		1+2	0		6	1	1	4	1	1	6	1	1	3	1	1	6	1			1000	0	0	0	1	0	1	0	2		17	00	0	0	2	1	0
48	NO RF	3	3	270	1	1	2	1	1	2	0	Vagina	2	NA		3	1	1	4	1	1	2	1	1	4	1	1	4	1	100		1000	0	1	0	0	0	0	0	3		10	50	4	1	6	1	1	5
49	RF	1	1	305	1	1	10	1	1	2	0	Vagina, skin	1	0		7	1	1	7	1	1	3	1	1	1	1	1	6	1	1000			1	1	0	1	0	0	0	3		13	15	3	1	3	1	1	3
50	NO RF	3	3	240	1	1	12	1	1	2	0	Perineal body	1+2	0		0	1	0	0	1	0	0	1	0		0	0		1	400		4000	0	1	0	0	0	0	0	3		15	15	0	0		0	0
51	NO RF	2	1	240	1	0	9	1	1	2	0	let labia scuff	2	1		0	0	1	4	1	0	0	1	0	0	0	0	0	0	0	0	4000	1	1	0	0	0	0	0	3		15	30	2	1	5	1	1	4
52	RF	1	0	420	0	1	41	1	1	2	1	Right Median lateral droite (episio), left vaginal tear	1+2	1		5	1	0	0	1	1	3	1	1	3	1	1	5	1	0	0	0	0	1	0	0	0	0	0	3		15	00	5	1	5	1	0	0
53	RF	1	0	600	0	1	19	1	1	2	0	Median simple	1+2	1		3	1	1	4	1	0	0	0	1	8	NA	0	0	0	0	0	1000	1	1	0	0	0	0	0	NA		15	00	2	NA	3	NA	NA	2
54	RF	1	0	600	1	1	38	1	4	2	0	Left Labia minor, right and left Median vaginal tear droite et gauche	1+2	1		5	1	1	8	1	1	2	1	0		0	0		0	0	0	1000	0	1	0	1	0	0	0	3		15	00	7	1	7	1	1	5
55	NO RF	4	1	120	1	1	10	1	3	2	0	2 Vaginal tears, 1 Median tear	1+2	0		6	1	1	5	1	0	0	1	1	10	1	1	6	1	400		2000	1	1	0	0	0	0	0	3		14	00	4	1	3	1	1	5
56	NO RF	2	1	120	1	1	6	1	1	2	0	Vaginal muscle	1+2	0		1	1	0	0	0	0	0	0	0	0	0	0	0	0	400		1000	1	1	0	0	0	0	0	NA		14	00	4	1	6	1	0	0
57	RF	2	1	75	1	0	15	1	1	2	0	Vagina, muscle, Median tear	1+2	0		8	1	1	10	1	1	7	1	0	0	1	1	10	1	0	0	5000	1	1	0	0	0	0	0	3		20	00	7	NA	5	NA	NA	7
58	NO RF	5	2	136	1	1	18	1	2	1	0	Perineal body and labia major	1	0		7	1	1	2	0	0		1	0		0	1	4	1			2000	1	1	0	0	0	0	0	3		23	00	4	1	5	1	1	1
59	NO RF	1	1	652	0	1	12	NA	NA	NA	1	Vagina, muscle, skin	1 (muscle et peau)+2 (vagin)	NA		6	1	1	7	1	1	3	1	1	2	1	1	5	1			1000	1	1	1	1	0	1	0	3		23	00	2	1	2	1	1	2
60	RF	1	1	544	1	1	22	1	2	1	0	simple Vagina tear / skin muscle + left labia tear	2+3	0			1	0		0	1	5	NA	0		0	0		1			2000	1	1	0	1	0	0	0	3		22	00	4	0		1	0
61	NO RF	2	2	11	1	0	3	1	2	1	0	Vagina, Median tear, left labia scuff	1+2	0		8	1	0	0	0	0	0	1	0	0	0	0	0	0			2000	1	1	0	1	0	0	0	3		23	00	0	0		0	0
[truncated: 58 more columns]

## Sheet: Codage
Techniques de sutures utilisées	Points séparés=1 / Surjet simple=2 / Surjet intradermique=3
6Q4	En permanence=1 / Entre 8 et 12h=2 / Entre 4 et 7h=3 / Entre 1 et 3h=4 / Moins d'1h = 5
6Q7	Plus de 20=1 / Entre 11 et 20=2 / Entre 6 et 10=3 / Entre 1 et 5=4 / Pas de crise douloureuse=5
Annexe 1 Q4	En permanence=1 / Entre 8 et 12h=2 / Entre 4 et 7h=3 / Entre 1 et 3h=4 / Moins d'1h = 5
Annexe 1 Q7	Plus de 20=1 / Entre 11 et 20=2 / Entre 6 et 10=3 / Entre 1 et 5=4 / Pas de crise douloureuse=5
Test vitro pression	Tps inférieur à 2s = 1 / Temps entre 2 et 3s = 2 / Temps supérieur à 3s = 3
